# Supplementary material for: SYNCHRONIZE: Real-World Retrospective Safety Analysis of Patients Treated with OnabotulinumtoxinA for More than One Therapeutic Indication
Source: Toxins (Basel). 2024 Sep 29;16(10):420. doi: 10.3390/toxins16100420 (PMC11511055; doi:10.3390/toxins16100420)
Supplement: Supplementary file 1 [file toxins-16-00420-s001.zip]

Archive with 1 entries (1 files):
- toxins-3207828-supplementary.pdf
